# Supplementary material for: Identical Attentional Capture with Different Working Memory Representation Precision
Source: Behav Sci (Basel). 2026 Jan 13;16(1):104. doi: 10.3390/bs16010104 (PMC12837926; doi:10.3390/bs16010104)
Supplement: Supplementary file 1 [file behavsci-16-00104-s001.zip]

Archive with 1 entries (1 files):
- behavsci-3866115-supplementary.pdf
